# Supplementary material for: Prevalence of Futility Protocols for Severely Bleeding Trauma Patients: A Survey from the Association for the Advancement of Blood & Biotherapies (AABB)
Source: J Clin Med. 2026 Feb 15;15(4):1541. doi: 10.3390/jcm15041541 (PMC12941769; doi:10.3390/jcm15041541)
Supplement: Supplementary file 1 [file jcm-15-01541-s001.zip]

Archive with 1 entries (1 files):
- jcm-4127552-supplementary.pdf
